# Supplementary material for: Synthesis, Characterization and Antibacterial Activity of Novel 1,3-Diethyl-1,3-bis(4-nitrophenyl)urea and Its Metal(II) Complexes
Source: Molecules. 2017 Dec 2;22(12):2125. doi: 10.3390/molecules22122125 (PMC6149768; doi:10.3390/molecules22122125)
Supplement: Supplementary file 1 [file molecules-22-02125-s001.zip]

Archive with 11 entries (6 files):
- molecules-241809-supplementary/
- molecules-241809-supplementary/FTIR/
- molecules-241809-supplementary/FTIR/FTIR.zip
- molecules-241809-supplementary/H-NMR/
- molecules-241809-supplementary/H-NMR/H-NMR.zip
- molecules-241809-supplementary/KHC1252H.tex
- molecules-241809-supplementary/mass/
- molecules-241809-supplementary/mass/mass.zip
- molecules-241809-supplementary/uv/
- molecules-241809-supplementary/uv/uv.zip
- molecules-241809.png
