# Supplementary material for: Synthesis, Characterization and Antibacterial Activity of Novel 1,3-Diethyl-1,3-bis(4-nitrophenyl)urea and Its Metal(II) Complexes
Source: Molecules. 2017 Dec 2;22(12):2125. doi: 10.3390/molecules22122125 (PMC6149768; doi:10.3390/molecules22122125)
Supplement: Supplementary file 1 [file molecules-22-02125-s001.zip › molecules-241809-supplementary/KHC1252H.tex]

      Table 1.  Crystal data and structure refinement for KHC1252H. 

  

  

      Identification code               khc1252h 

  

      Empirical formula                 C17 H18 N4 O5 

  

      Formula weight                    358.35 

  

      Temperature                       298(2) K 

  

      Wavelength                        0.71073 A 

  

      Crystal system, space group       Monoclinic,  P 21/c 

  

      Unit cell dimensions              a = 15.516(3) A   alpha = 90 deg. 

                                        b = 16.826(3) A    beta = 111.19(3) deg. 

                                        c = 14.975(3) A   gamma = 90 deg. 

  

      Volume                            3645.2(14) A^3 

  

      Z, Calculated density             8,  1.306 Mg/m^3 

  

      Absorption coefficient            0.098 mm^-1 

  

      F(000)                            1504 

  

      Crystal size                      0.5 x 0.4 x 0.25 mm 

  

      Theta range for data collection   2.42 to 25.00 deg. 

  

      Limiting indices                  -18<=h<=18, -20<=k<=18, -17<=l<=17 

  

      Reflections collected / unique    16170 / 6398 [R(int) = 0.1334] 

  

      Completeness to theta = 25.00     99.8 % 

  

      Absorption correction             None 

  

      Refinement method                 Full-matrix least-squares on F^2 

  

      Data / restraints / parameters    6398 / 0 / 474 

  

      Goodness-of-fit on F^2            0.893 

  

      Final R indices [I>2sigma(I)]     R1 = 0.0677, wR2 = 0.0935 

  

      R indices (all data)              R1 = 0.1928, wR2 = 0.1177 

  

      Extinction coefficient            0.0033(2) 

  

      Largest diff. peak and hole       0.332 and -0.213 e.A^-3 

  

         Table 2.  Atomic coordinates ( x 10^4) and equivalent isotropic 

         displacement parameters (A^2 x 10^3) for KHC1252H. 

         U(eq) is defined as one third of the trace of the orthogonalized 

         Uij tensor. 

  

         ________________________________________________________________ 

  

                         x             y             z           U(eq) 

         ________________________________________________________________ 

  

          O(1)         5342(3)       6768(2)      12277(2)       98(1) 

          O(2)         5260(2)       5490(2)      12170(2)      102(1) 

          O(3)         1537(2)       7238(2)       6952(2)       66(1) 

          O(4)         1251(3)       4105(2)      10877(2)      111(1) 

          O(5)         1221(3)       5023(2)      11839(2)      125(2) 

          O(6)         6206(3)      10913(2)       1543(3)      128(2) 

          O(7)         6095(3)      11102(2)         86(3)      132(2) 

          O(8)         6494(2)       6200(2)       1006(2)       72(1) 

          O(9)        10533(3)       9542(2)       1251(3)      101(1) 

          O(10)       10342(2)       8792(2)         24(2)      104(1) 

          N(1)         5038(3)       6155(3)      11837(3)       77(1) 

          N(2)         2566(2)       6411(2)       8027(2)       49(1) 

          N(3)         1408(2)       7076(2)       8406(2)       49(1) 

          N(4)         1256(3)       4796(2)      11083(3)       83(1) 

          N(5)         6165(3)      10682(3)        762(4)       90(1) 

          N(6)         6377(2)       7377(2)        228(2)       52(1) 

          N(7)         7579(3)       7146(2)       1657(2)       62(1) 

          N(8)        10163(3)       8989(3)        723(3)       75(1) 

          C(1)         4388(3)       6220(3)      10844(2)       52(1) 

          C(2)         4114(3)       5546(2)      10300(3)       58(1) 

          C(3)         4079(3)       6953(2)      10471(3)       54(1) 

          C(4)         3517(3)       5616(2)       9374(3)       55(1) 

          C(5)         3489(3)       7017(2)       9547(2)       50(1) 

          C(6)         3181(3)       6351(2)       8987(2)       44(1) 

          C(7)         2855(3)       6088(2)       7267(3)       68(1) 

          C(8)         3565(4)       6587(3)       7092(3)      120(2) 

          C(9)         1821(3)       6926(2)       7742(3)       49(1) 

          C(10)         857(3)       7813(2)       8259(3)       64(1) 

          C(11)        1451(3)       8554(3)       8581(3)       89(2) 

          C(12)        1351(3)       6509(2)       9076(2)       46(1) 

          C(13)        1225(3)       5712(2)       8827(2)       52(1) 

          C(14)        1393(3)       6739(2)       9972(3)       58(1) 

          C(15)        1198(3)       5156(2)       9480(2)       59(1) 

          C(16)        1349(3)       6184(3)      10626(3)       67(1) 

          C(17)        1258(3)       5398(2)      10369(3)       58(1) 

          C(18)        6230(3)       9809(2)        630(3)       67(1) 

          C(19)        6220(3)       9307(3)       1334(3)       75(1) 

          C(20)        6287(3)       9536(3)       -203(3)       77(1) 

          C(21)        6251(3)       8502(2)       1193(3)       63(1) 

          C(22)        6336(3)       8726(2)       -335(3)       64(1) 

          C(23)        6335(3)       8205(2)        371(2)       50(1) 

          C(24)        5761(3)       7024(2)       -680(2)       60(1) 

          C(25)        6291(3)       6627(3)      -1228(3)       83(2) 

          C(26)        6795(3)       6860(2)        972(3)       56(1) 

          C(27)        7873(4)       6771(3)       2646(4)      109(2) 

          C(28)        8460(4)       6129(3)       2675(4)      123(2) 

          C(29)        8227(3)       7616(2)       1418(2)       52(1) 

          C(30)        8515(3)       7384(2)        686(3)       59(1) 

          C(31)        8591(3)       8300(2)       1918(3)       61(1) 

          C(32)        9141(3)       7825(3)        452(3)       65(1) 

          C(33)        9214(3)       8754(2)       1693(3)       60(1) 

          C(34)        9482(3)       8512(2)        963(3)       56(1) 

         ________________________________________________________________ 

  

           Table 3.  Bond lengths [A] and angles [deg] for KHC1252H. 

           _____________________________________________________________ 

  

            O(1)-N(1)                     1.223(4) 

            O(2)-N(1)                     1.223(4) 

            O(3)-C(9)                     1.222(4) 

            O(4)-N(4)                     1.204(4) 

            O(5)-N(4)                     1.214(4) 

            O(6)-N(5)                     1.213(4) 

            O(7)-N(5)                     1.207(4) 

            O(8)-C(26)                    1.213(4) 

            O(9)-N(8)                     1.222(4) 

            O(10)-N(8)                    1.221(4) 

            N(1)-C(1)                     1.469(5) 

            N(2)-C(9)                     1.383(4) 

            N(2)-C(6)                     1.413(4) 

            N(2)-C(7)                     1.470(4) 

            N(3)-C(9)                     1.387(4) 

            N(3)-C(12)                    1.410(4) 

            N(3)-C(10)                    1.476(4) 

            N(4)-C(17)                    1.473(5) 

            N(5)-C(18)                    1.492(5) 

            N(6)-C(26)                    1.377(5) 

            N(6)-C(23)                    1.416(4) 

            N(6)-C(24)                    1.475(4) 

            N(7)-C(26)                    1.364(5) 

            N(7)-C(29)                    1.424(5) 

            N(7)-C(27)                    1.520(5) 

            N(8)-C(34)                    1.471(5) 

            C(1)-C(3)                     1.367(5) 

            C(1)-C(2)                     1.371(5) 

            C(2)-C(4)                     1.366(5) 

            C(2)-H(2)                     0.9300 

            C(3)-C(5)                     1.360(5) 

            C(3)-H(3)                     0.9300 

            C(4)-C(6)                     1.385(5) 

            C(4)-H(4)                     0.9300 

            C(5)-C(6)                     1.378(4) 

            C(5)-H(5)                     0.9300 

            C(7)-C(8)                     1.484(5) 

            C(7)-H(7A)                    0.9700 

            C(7)-H(7B)                    0.9700 

            C(8)-H(8A)                    0.9600 

            C(8)-H(8B)                    0.9600 

            C(8)-H(8C)                    0.9600 

            C(10)-C(11)                   1.522(5) 

            C(10)-H(10A)                  0.9700 

            C(10)-H(10B)                  0.9700 

            C(11)-H(11A)                  0.9600 

            C(11)-H(11B)                  0.9600 

            C(11)-H(11C)                  0.9600 

            C(12)-C(14)                   1.374(4) 

            C(12)-C(13)                   1.387(5) 

            C(13)-C(15)                   1.366(4) 

            C(13)-H(13)                   0.9300 

            C(14)-C(16)                   1.373(5) 

            C(14)-H(14)                   0.9300 

            C(15)-C(17)                   1.363(4) 

            C(15)-H(15)                   0.9300 

            C(16)-C(17)                   1.371(5) 

            C(16)-H(16)                   0.9300 

            C(18)-C(19)                   1.355(5) 

            C(18)-C(20)                   1.361(5) 

            C(19)-C(21)                   1.375(5) 

            C(19)-H(19)                   0.9300 

            C(20)-C(22)                   1.385(5) 

            C(20)-H(20)                   0.9300 

            C(21)-C(23)                   1.377(4) 

            C(21)-H(21)                   0.9300 

            C(22)-C(23)                   1.373(5) 

            C(22)-H(22)                   0.9300 

            C(24)-C(25)                   1.511(5) 

            C(24)-H(24A)                  0.9700 

            C(24)-H(24B)                  0.9700 

            C(25)-H(25A)                  0.9600 

            C(25)-H(25B)                  0.9600 

            C(25)-H(25C)                  0.9600 

            C(27)-C(28)                   1.403(6) 

            C(27)-H(27A)                  0.9700 

            C(27)-H(27B)                  0.9700 

            C(28)-H(28A)                  0.9600 

            C(28)-H(28B)                  0.9600 

            C(28)-H(28C)                  0.9600 

            C(29)-C(31)                   1.378(5) 

            C(29)-C(30)                   1.382(5) 

            C(30)-C(32)                   1.366(5) 

            C(30)-H(30)                   0.9300 

            C(31)-C(33)                   1.367(5) 

            C(31)-H(31)                   0.9300 

            C(32)-C(34)                   1.382(5) 

            C(32)-H(32)                   0.9300 

            C(33)-C(34)                   1.366(4) 

            C(33)-H(33)                   0.9300 

  

            O(1)-N(1)-O(2)              123.7(4) 

            O(1)-N(1)-C(1)              118.2(4) 

            O(2)-N(1)-C(1)              118.0(4) 

            C(9)-N(2)-C(6)              122.8(3) 

            C(9)-N(2)-C(7)              116.6(3) 

            C(6)-N(2)-C(7)              118.6(3) 

            C(9)-N(3)-C(12)             123.4(3) 

            C(9)-N(3)-C(10)             116.0(3) 

            C(12)-N(3)-C(10)            119.5(3) 

            O(4)-N(4)-O(5)              123.0(4) 

            O(4)-N(4)-C(17)             118.7(4) 

            O(5)-N(4)-C(17)             118.3(4) 

            O(7)-N(5)-O(6)              125.4(5) 

            O(7)-N(5)-C(18)             117.1(5) 

            O(6)-N(5)-C(18)             117.5(5) 

            C(26)-N(6)-C(23)            122.3(3) 

            C(26)-N(6)-C(24)            116.7(3) 

            C(23)-N(6)-C(24)            119.1(3) 

            C(26)-N(7)-C(29)            121.7(3) 

            C(26)-N(7)-C(27)            117.3(4) 

            C(29)-N(7)-C(27)            119.0(4) 

            O(10)-N(8)-O(9)             124.3(4) 

            O(10)-N(8)-C(34)            117.8(4) 

            O(9)-N(8)-C(34)             117.9(4) 

            C(3)-C(1)-C(2)              121.1(4) 

            C(3)-C(1)-N(1)              119.4(4) 

            C(2)-C(1)-N(1)              119.5(4) 

            C(4)-C(2)-C(1)              118.9(4) 

            C(4)-C(2)-H(2)              120.6 

            C(1)-C(2)-H(2)              120.6 

            C(5)-C(3)-C(1)              119.6(4) 

            C(5)-C(3)-H(3)              120.2 

            C(1)-C(3)-H(3)              120.2 

            C(2)-C(4)-C(6)              121.0(4) 

            C(2)-C(4)-H(4)              119.5 

            C(6)-C(4)-H(4)              119.5 

            C(3)-C(5)-C(6)              120.9(3) 

            C(3)-C(5)-H(5)              119.6 

            C(6)-C(5)-H(5)              119.6 

            C(5)-C(6)-C(4)              118.5(3) 

            C(5)-C(6)-N(2)              121.3(3) 

            C(4)-C(6)-N(2)              120.2(3) 

            N(2)-C(7)-C(8)              112.4(3) 

            N(2)-C(7)-H(7A)             109.1 

            C(8)-C(7)-H(7A)             109.1 

            N(2)-C(7)-H(7B)             109.1 

            C(8)-C(7)-H(7B)             109.1 

            H(7A)-C(7)-H(7B)            107.9 

            C(7)-C(8)-H(8A)             109.5 

            C(7)-C(8)-H(8B)             109.5 

            H(8A)-C(8)-H(8B)            109.5 

            C(7)-C(8)-H(8C)             109.5 

            H(8A)-C(8)-H(8C)            109.5 

            H(8B)-C(8)-H(8C)            109.5 

            O(3)-C(9)-N(2)              122.5(3) 

            O(3)-C(9)-N(3)              121.2(4) 

            N(2)-C(9)-N(3)              116.3(3) 

            N(3)-C(10)-C(11)            112.9(4) 

            N(3)-C(10)-H(10A)           109.0 

            C(11)-C(10)-H(10A)          109.0 

            N(3)-C(10)-H(10B)           109.0 

            C(11)-C(10)-H(10B)          109.0 

            H(10A)-C(10)-H(10B)         107.8 

            C(10)-C(11)-H(11A)          109.5 

            C(10)-C(11)-H(11B)          109.5 

            H(11A)-C(11)-H(11B)         109.5 

            C(10)-C(11)-H(11C)          109.5 

            H(11A)-C(11)-H(11C)         109.5 

            H(11B)-C(11)-H(11C)         109.5 

            C(14)-C(12)-C(13)           119.2(3) 

            C(14)-C(12)-N(3)            120.7(3) 

            C(13)-C(12)-N(3)            120.1(3) 

            C(15)-C(13)-C(12)           120.5(3) 

            C(15)-C(13)-H(13)           119.7 

            C(12)-C(13)-H(13)           119.7 

            C(16)-C(14)-C(12)           120.5(4) 

            C(16)-C(14)-H(14)           119.7 

            C(12)-C(14)-H(14)           119.7 

            C(17)-C(15)-C(13)           119.1(4) 

            C(17)-C(15)-H(15)           120.5 

            C(13)-C(15)-H(15)           120.5 

            C(17)-C(16)-C(14)           118.9(3) 

            C(17)-C(16)-H(16)           120.6 

            C(14)-C(16)-H(16)           120.6 

            C(15)-C(17)-C(16)           121.7(3) 

            C(15)-C(17)-N(4)            119.1(4) 

            C(16)-C(17)-N(4)            119.1(3) 

            C(19)-C(18)-C(20)           121.7(4) 

            C(19)-C(18)-N(5)            119.4(4) 

            C(20)-C(18)-N(5)            118.9(4) 

            C(18)-C(19)-C(21)           119.0(4) 

            C(18)-C(19)-H(19)           120.5 

            C(21)-C(19)-H(19)           120.5 

            C(18)-C(20)-C(22)           119.1(4) 

            C(18)-C(20)-H(20)           120.4 

            C(22)-C(20)-H(20)           120.4 

            C(19)-C(21)-C(23)           120.9(4) 

            C(19)-C(21)-H(21)           119.6 

            C(23)-C(21)-H(21)           119.6 

            C(23)-C(22)-C(20)           120.3(4) 

            C(23)-C(22)-H(22)           119.9 

            C(20)-C(22)-H(22)           119.9 

            C(22)-C(23)-C(21)           118.9(4) 

            C(22)-C(23)-N(6)            119.9(3) 

            C(21)-C(23)-N(6)            121.1(3) 

            N(6)-C(24)-C(25)            112.3(3) 

            N(6)-C(24)-H(24A)           109.1 

            C(25)-C(24)-H(24A)          109.1 

            N(6)-C(24)-H(24B)           109.1 

            C(25)-C(24)-H(24B)          109.1 

            H(24A)-C(24)-H(24B)         107.9 

            C(24)-C(25)-H(25A)          109.5 

            C(24)-C(25)-H(25B)          109.5 

            H(25A)-C(25)-H(25B)         109.5 

            C(24)-C(25)-H(25C)          109.5 

            H(25A)-C(25)-H(25C)         109.5 

            H(25B)-C(25)-H(25C)         109.5 

            O(8)-C(26)-N(7)             122.9(4) 

            O(8)-C(26)-N(6)             122.5(4) 

            N(7)-C(26)-N(6)             114.6(4) 

            C(28)-C(27)-N(7)            108.2(5) 

            C(28)-C(27)-H(27A)          110.1 

            N(7)-C(27)-H(27A)           110.1 

            C(28)-C(27)-H(27B)          110.1 

            N(7)-C(27)-H(27B)           110.1 

            H(27A)-C(27)-H(27B)         108.4 

            C(27)-C(28)-H(28A)          109.5 

            C(27)-C(28)-H(28B)          109.5 

            H(28A)-C(28)-H(28B)         109.5 

            C(27)-C(28)-H(28C)          109.5 

            H(28A)-C(28)-H(28C)         109.5 

            H(28B)-C(28)-H(28C)         109.5 

            C(31)-C(29)-C(30)           118.8(4) 

            C(31)-C(29)-N(7)            121.0(3) 

            C(30)-C(29)-N(7)            120.1(4) 

            C(32)-C(30)-C(29)           120.9(4) 

            C(32)-C(30)-H(30)           119.5 

            C(29)-C(30)-H(30)           119.5 

            C(33)-C(31)-C(29)           121.3(4) 

            C(33)-C(31)-H(31)           119.3 

            C(29)-C(31)-H(31)           119.3 

            C(30)-C(32)-C(34)           118.5(4) 

            C(30)-C(32)-H(32)           120.7 

            C(34)-C(32)-H(32)           120.7 

            C(34)-C(33)-C(31)           118.6(4) 

            C(34)-C(33)-H(33)           120.7 

            C(31)-C(33)-H(33)           120.7 

            C(33)-C(34)-C(32)           121.8(4) 

            C(33)-C(34)-N(8)            119.1(4) 

            C(32)-C(34)-N(8)            119.1(4) 

           _____________________________________________________________ 

  

           Symmetry transformations used to generate equivalent atoms: 

            

  

    Table 4.  Anisotropic displacement parameters (A^2 x 10^3) for KHC1252H. 

    The anisotropic displacement factor exponent takes the form: 

    -2 pi^2 [ h^2 a*^2 U11 + ... + 2 h k a* b* U12 ] 

  

    _______________________________________________________________________ 

  

              U11        U22        U33        U23        U13        U12 

    _______________________________________________________________________ 

  

    O(1)    104(3)     113(3)      59(2)     -15(2)       7(2)      10(2) 

    O(2)    111(3)     105(3)      75(2)      34(2)      16(2)      28(2) 

    O(3)     77(2)      70(2)      48(2)      17(1)      21(2)       8(2) 

    O(4)    190(4)      63(2)     102(3)      17(2)      79(3)      -1(3) 

    O(5)    230(5)      96(3)      77(2)       1(2)      88(3)     -28(3) 

    O(6)    174(5)      69(3)     160(3)     -43(3)      82(3)     -12(3) 

    O(7)    177(5)      53(3)     158(4)      16(2)      49(3)      -9(3) 

    O(8)     91(3)      40(2)      77(2)       2(2)      23(2)     -14(2) 

    O(9)     98(3)      92(3)     116(3)      -5(2)      43(2)     -27(2) 

    O(10)   111(3)     130(3)      89(2)       7(2)      58(2)      -9(2) 

    N(1)     82(4)      89(3)      59(3)       4(2)      25(2)      11(3) 

    N(2)     56(3)      52(2)      41(2)      -3(2)      21(2)       8(2) 

    N(3)     50(2)      45(2)      53(2)      10(2)      20(2)       9(2) 

    N(4)    123(4)      70(3)      68(3)       7(2)      50(3)      -4(3) 

    N(5)     85(4)      57(3)     125(4)      -5(3)      34(3)      -5(3) 

    N(6)     67(3)      37(2)      43(2)      -4(2)      10(2)      -2(2) 

    N(7)     81(3)      55(2)      39(2)       9(2)       8(2)     -11(2) 

    N(8)     67(3)      85(3)      73(3)      13(2)      24(2)       8(3) 

    C(1)     47(3)      64(3)      42(2)      -2(2)      12(2)       3(2) 

    C(2)     64(3)      44(3)      61(3)      12(2)      16(2)       5(2) 

    C(3)     65(3)      41(3)      56(3)     -11(2)      20(2)       2(2) 

    C(4)     67(3)      33(2)      63(3)      -5(2)      21(2)      -1(2) 

    C(5)     65(3)      34(2)      46(2)       2(2)      15(2)       4(2) 

    C(6)     49(3)      42(2)      41(2)       4(2)      17(2)       2(2) 

    C(7)     70(4)      77(3)      60(2)      -7(2)      29(2)       0(3) 

    C(8)    109(5)     171(6)     106(4)     -27(4)      70(4)     -41(4) 

    C(9)     59(3)      42(2)      46(2)       3(2)      19(2)      -9(2) 

    C(10)    65(3)      61(3)      68(3)      13(2)      28(3)      16(3) 

    C(11)   119(5)      54(3)     111(4)       3(3)      63(4)      -5(3) 

    C(12)    52(3)      44(2)      45(2)       4(2)      20(2)       2(2) 

    C(13)    59(3)      51(3)      44(2)      -3(2)      20(2)      -3(2) 

    C(14)    79(4)      42(2)      59(2)      -8(2)      31(2)      -7(2) 

    C(15)    77(4)      49(3)      57(2)       0(2)      32(3)      -7(2) 

    C(16)    97(4)      64(3)      49(2)      -7(2)      38(3)     -13(3) 

    C(17)    76(4)      54(3)      49(2)      13(2)      29(2)      -1(2) 

    C(18)    75(4)      34(3)      93(3)       1(2)      32(3)      -5(2) 

    C(19)    99(4)      57(3)      77(3)     -18(3)      41(3)      -5(3) 

    C(20)    95(4)      61(3)      74(3)      11(3)      28(3)      -9(3) 

    C(21)    86(4)      43(3)      69(3)       6(2)      37(3)      -4(2) 

    C(22)    88(4)      54(3)      48(2)      -3(2)      24(2)      -6(3) 

    C(23)    57(3)      45(3)      45(2)      -2(2)      18(2)       0(2) 

    C(24)    70(3)      55(3)      51(2)      -9(2)      17(2)     -16(2) 

    C(25)    96(4)      97(4)      63(3)     -28(3)      38(3)     -25(3) 

    C(26)    72(4)      43(3)      51(3)      -7(2)      22(3)      -5(3) 

    C(27)    97(5)      76(4)     121(4)      -6(3)      -1(4)      -1(4) 

    C(28)   117(6)     100(5)     128(5)       3(4)      16(4)       1(4) 

    C(29)    57(3)      48(3)      43(2)      -4(2)       9(2)      -3(2) 

    C(30)    64(4)      45(3)      56(2)     -13(2)       9(2)      -2(2) 

    C(31)    68(4)      61(3)      52(2)     -11(2)      20(2)      -8(3) 

    C(32)    66(4)      75(3)      51(2)     -12(2)      15(2)       4(3) 

    C(33)    64(3)      52(3)      61(2)     -18(2)      19(2)      -8(3) 

    C(34)    53(3)      56(3)      56(2)       0(2)      16(2)       1(2) 

    _______________________________________________________________________ 

  

         Table 5.  Hydrogen coordinates ( x 10^4) and isotropic 

         displacement parameters (A^2 x 10^3) for KHC1252H. 

  

         ________________________________________________________________ 

  

                         x             y             z           U(eq) 

         ________________________________________________________________ 

  

          H(2)         4331          5050         10557          70 

          H(3)         4272          7406         10847          65 

          H(4)         3334          5163          8997          66 

          H(5)         3290          7517          9290          60 

          H(7A)        2319          6047          6680          81 

          H(7B)        3100          5557          7445          81 

          H(8A)        3329          7115          6923         180 

          H(8B)        3717          6363          6577         180 

          H(8C)        4110          6606          7661         180 

          H(10A)        442          7775          8611          76 

          H(10B)        482          7863          7585          76 

          H(11A)       1811          8515          9253         133 

          H(11B)       1060          9014          8467         133 

          H(11C)       1855          8601          8227         133 

          H(13)        1158          5556          8210          62 

          H(14)        1453          7275         10137          70 

          H(15)        1140          4619          9321          71 

          H(16)        1380          6339         11233          80 

          H(19)        6194          9504          1903          90 

          H(20)        6293          9891          -678          93 

          H(21)        6213          8152          1659          76 

          H(22)        6369          8533          -903          76 

          H(24A)       5371          7437         -1075          72 

          H(24B)       5364          6635          -544          72 

          H(25A)       6666          7015         -1388         124 

          H(25B)       5865          6396         -1804         124 

          H(25C)       6680          6218          -839         124 

          H(27A)       8195          7160          3131         131 

          H(27B)       7335          6588          2771         131 

          H(28A)       8154          5770          2160         184 

          H(28B)       8612          5857          3276         184 

          H(28C)       9016          6323          2609         184 

          H(30)        8279          6920           347          70 

          H(31)        8408          8456          2420          73 

          H(32)        9334          7666           -41          78 

          H(33)        9450          9218          2030          72 

         ________________________________________________________________ 

  

         Table 6.  Torsion angles [deg] for KHC1252H. 

         ________________________________________________________________ 

  

          O(1)-N(1)-C(1)-C(3)                                  -5.9(6) 

          O(2)-N(1)-C(1)-C(3)                                 175.7(4) 

          O(1)-N(1)-C(1)-C(2)                                 172.9(4) 

          O(2)-N(1)-C(1)-C(2)                                  -5.5(6) 

          C(3)-C(1)-C(2)-C(4)                                  -0.5(6) 

          N(1)-C(1)-C(2)-C(4)                                -179.3(4) 

          C(2)-C(1)-C(3)-C(5)                                   0.2(6) 

          N(1)-C(1)-C(3)-C(5)                                 179.0(4) 

          C(1)-C(2)-C(4)-C(6)                                  -0.8(6) 

          C(1)-C(3)-C(5)-C(6)                                   1.4(6) 

          C(3)-C(5)-C(6)-C(4)                                  -2.7(5) 

          C(3)-C(5)-C(6)-N(2)                                 179.8(3) 

          C(2)-C(4)-C(6)-C(5)                                   2.4(6) 

          C(2)-C(4)-C(6)-N(2)                                 179.9(4) 

          C(9)-N(2)-C(6)-C(5)                                 -41.8(5) 

          C(7)-N(2)-C(6)-C(5)                                 121.2(4) 

          C(9)-N(2)-C(6)-C(4)                                 140.7(4) 

          C(7)-N(2)-C(6)-C(4)                                 -56.2(5) 

          C(9)-N(2)-C(7)-C(8)                                  90.8(5) 

          C(6)-N(2)-C(7)-C(8)                                 -73.3(5) 

          C(6)-N(2)-C(9)-O(3)                                 147.7(3) 

          C(7)-N(2)-C(9)-O(3)                                 -15.7(5) 

          C(6)-N(2)-C(9)-N(3)                                 -31.9(5) 

          C(7)-N(2)-C(9)-N(3)                                 164.7(3) 

          C(12)-N(3)-C(9)-O(3)                                147.4(4) 

          C(10)-N(3)-C(9)-O(3)                                -20.7(5) 

          C(12)-N(3)-C(9)-N(2)                                -33.0(5) 

          C(10)-N(3)-C(9)-N(2)                                159.0(3) 

          C(9)-N(3)-C(10)-C(11)                               -77.7(4) 

          C(12)-N(3)-C(10)-C(11)                              113.8(4) 

          C(9)-N(3)-C(12)-C(14)                               146.5(4) 

          C(10)-N(3)-C(12)-C(14)                              -45.9(5) 

          C(9)-N(3)-C(12)-C(13)                               -35.3(6) 

          C(10)-N(3)-C(12)-C(13)                              132.3(4) 

          C(14)-C(12)-C(13)-C(15)                              -3.8(6) 

          N(3)-C(12)-C(13)-C(15)                              177.9(4) 

          C(13)-C(12)-C(14)-C(16)                               2.6(6) 

          N(3)-C(12)-C(14)-C(16)                             -179.2(4) 

          C(12)-C(13)-C(15)-C(17)                               2.7(6) 

          C(12)-C(14)-C(16)-C(17)                              -0.3(7) 

          C(13)-C(15)-C(17)-C(16)                              -0.4(7) 

          C(13)-C(15)-C(17)-N(4)                             -178.2(4) 

          C(14)-C(16)-C(17)-C(15)                              -0.9(7) 

          C(14)-C(16)-C(17)-N(4)                              177.0(4) 

          O(4)-N(4)-C(17)-C(15)                                 3.9(7) 

          O(5)-N(4)-C(17)-C(15)                              -173.1(4) 

          O(4)-N(4)-C(17)-C(16)                              -174.0(5) 

          O(5)-N(4)-C(17)-C(16)                                 9.0(7) 

          O(7)-N(5)-C(18)-C(19)                              -173.7(5) 

          O(6)-N(5)-C(18)-C(19)                                 7.7(7) 

          O(7)-N(5)-C(18)-C(20)                                 5.6(7) 

          O(6)-N(5)-C(18)-C(20)                              -173.0(5) 

          C(20)-C(18)-C(19)-C(21)                              -1.4(7) 

          N(5)-C(18)-C(19)-C(21)                              178.0(4) 

          C(19)-C(18)-C(20)-C(22)                               0.1(7) 

          N(5)-C(18)-C(20)-C(22)                             -179.2(4) 

          C(18)-C(19)-C(21)-C(23)                               3.2(7) 

          C(18)-C(20)-C(22)-C(23)                              -0.6(7) 

          C(20)-C(22)-C(23)-C(21)                               2.4(6) 

          C(20)-C(22)-C(23)-N(6)                              179.4(4) 

          C(19)-C(21)-C(23)-C(22)                              -3.7(6) 

          C(19)-C(21)-C(23)-N(6)                              179.3(4) 

          C(26)-N(6)-C(23)-C(22)                              149.0(4) 

          C(24)-N(6)-C(23)-C(22)                              -47.2(5) 

          C(26)-N(6)-C(23)-C(21)                              -34.0(6) 

          C(24)-N(6)-C(23)-C(21)                              129.8(4) 

          C(26)-N(6)-C(24)-C(25)                              -76.0(4) 

          C(23)-N(6)-C(24)-C(25)                              119.4(4) 

          C(29)-N(7)-C(26)-O(8)                               140.6(4) 

          C(27)-N(7)-C(26)-O(8)                               -23.2(6) 

          C(29)-N(7)-C(26)-N(6)                               -38.5(5) 

          C(27)-N(7)-C(26)-N(6)                               157.6(4) 

          C(23)-N(6)-C(26)-O(8)                               142.9(4) 

          C(24)-N(6)-C(26)-O(8)                               -21.2(6) 

          C(23)-N(6)-C(26)-N(7)                               -37.9(5) 

          C(24)-N(6)-C(26)-N(7)                               158.0(3) 

          C(26)-N(7)-C(27)-C(28)                               90.0(5) 

          C(29)-N(7)-C(27)-C(28)                              -74.3(5) 

          C(26)-N(7)-C(29)-C(31)                              134.6(4) 

          C(27)-N(7)-C(29)-C(31)                              -61.8(5) 

          C(26)-N(7)-C(29)-C(30)                              -46.6(5) 

          C(27)-N(7)-C(29)-C(30)                              117.0(4) 

          C(31)-C(29)-C(30)-C(32)                              -0.7(6) 

          N(7)-C(29)-C(30)-C(32)                             -179.5(4) 

          C(30)-C(29)-C(31)-C(33)                               1.1(6) 

          N(7)-C(29)-C(31)-C(33)                              179.9(4) 

          C(29)-C(30)-C(32)-C(34)                              -0.1(6) 

          C(29)-C(31)-C(33)-C(34)                              -0.8(6) 

          C(31)-C(33)-C(34)-C(32)                               0.0(6) 

          C(31)-C(33)-C(34)-N(8)                             -179.1(4) 

          C(30)-C(32)-C(34)-C(33)                               0.4(6) 

          C(30)-C(32)-C(34)-N(8)                              179.5(4) 

          O(10)-N(8)-C(34)-C(33)                             -174.9(4) 

          O(9)-N(8)-C(34)-C(33)                                 7.2(6) 

          O(10)-N(8)-C(34)-C(32)                                6.1(6) 

          O(9)-N(8)-C(34)-C(32)                              -171.9(4) 

         ________________________________________________________________ 

  

         Symmetry transformations used to generate equivalent atoms: 

          

  

 Table 7.  Hydrogen bonds for KHC1252H [A and deg.]. 

 ____________________________________________________________________________ 

  

 D-H...A                      d(D-H)      d(H...A)    d(D...A)    <(DHA) 

  
